# Supplementary material for: Genome-wide identification and expression analysis of 3-ketoacyl-CoA synthase gene family in rice (Oryza sativa L.) under cadmium stress
Source: Front Plant Sci. 2023 Jul 24;14:1222288. doi: 10.3389/fpls.2023.1222288 (PMC10406525; doi:10.3389/fpls.2023.1222288)
Supplement: Supplementary file 3 [file Table_2.xlsx]

## Sheet: Supplementary table 2
gene	locus	strand	genomic location	name/annotation	upstream gene	genomic location	name/annotation
OsKCS1	LOC_Os01g34560	+	1:19059233 - 19061180	OsCUT1	LOC_Os01g34550	1:19056228 - 19057983	retrotransposon protein, putative, unclassified, expressed
OsKCS2	LOC_Os02g11070	-	2:5930193 - 5933079	3-ketoacyl-CoA synthase, putative, expressed	LOC_Os02g11080	2:5935644 - 5936940	hypothetical protein
OsKCS3	LOC_Os02g49920	+	2:30500230 - 30502289	3-ketoacyl-CoA synthase, putative, expressed	LOC_Os02g49910	2:30495427 - 30497342	hypothetical protein
OsKCS4	LOC_Os02g56860	+	2:34853787 - 34855812	3-ketoacyl-CoA synthase, putative, expressed	LOC_Os02g56850	2:34837853 - 34843851	OsGR2
OsKCS5	LOC_Os03g06700	+	3:3402621 - 3404272	3-ketoacyl-CoA synthase, putative, expressed	LOC_Os03g06690	3:3384487 - 3385257	hypothetical protein
OsKCS6	LOC_Os03g06705	+	3:3405791 - 3407199	3-ketoacyl-CoA synthase, putative, expressed	LOC_Os03g06700	3:3402621 - 3404272	3-ketoacyl-CoA synthase, putative, expressed
OsKCS7	LOC_Os03g08360	+	3:4266978 - 4271866	ONI1	LOC_Os03g08350	3:4260933 - 4262847	ubiquitin carboxyl-terminal hydrolase, family 1, putative, expressed
OsKCS8	LOC_Os03g12030	-	3:6302790 - 6304928	WSL4	LOC_Os03g12040	3:6318694 - 6319298	expressed protein
OsKCS9	LOC_Os03g14170	-	3:7686704 - 7688842	3-ketoacyl-CoA synthase, putative, expressed	LOC_Os03g14180	3:7697015 - 7698284	OsHSP26.7
OsKCS10	LOC_Os03g26530	+	3:15149939 - 15151951	3-ketoacyl-CoA synthase, putative, expressed	LOC_Os03g26520	3:15146646 - 15147384	expressed protein
OsKCS11	LOC_Os03g26620	+	3:15208874 - 15210724	3-ketoacyl-CoA synthase, putative, expressed	LOC_Os03g26610	3:15204056 - 15207062	transposon protein, putative, CACTA, En/Spm sub-class
OsKCS12	LOC_Os04g02640	+	4:997304 - 999140	3-ketoacyl-CoA synthase 6, putative, expressed	LOC_Os04g02630	4:990726 - 992523	retrotransposon protein, putative, unclassified
OsKCS13	LOC_Os05g49290	-	5:28278086 - 28281278	3-ketoacyl-CoA synthase, putative, expressed	LOC_Os05g49300	5:28289829 - 28293272	iron-sulfur cluster assembly enzyme ISCU, mitochondrial precursor, putative, expressed
OsKCS14	LOC_Os05g49900	-	5:28625170 - 28627550	3-ketoacyl-CoA synthase, putative, expressed	LOC_Os05g49910	5:28628860 - 28632192	expressed protein
OsKCS15	LOC_Os06g14810	-	6:8408317 - 8410308	3-ketoacyl-CoA synthase, putative, expressed	LOC_Os06g14820	6:8414997 - 8416785	hypothetical protein
OsKCS16	LOC_Os06g15170	-	6:8597870 - 8599912	3-ketoacyl-CoA synthase, putative, expressed	LOC_Os06g15180	6:8601269 - 8602526	transposon protein, putative, CACTA, En/Spm sub-class
OsKCS17	LOC_Os06g39750	+	6:23608738 - 23611096	WSL1	LOC_Os06g39740	6:23589443 - 23590939	ATP synthase subunit beta, putative, expressed
OsKCS18	LOC_Os09g19650	-	9:11743848 - 11749584	3-ketoacyl-CoA synthase precursor, putative, expressed	LOC_Os09g19670	9:11767728 - 11771433	retrotransposon protein, putative, unclassified, expressed
OsKCS19	LOC_Os09g34930	+	9:20357447 - 20359086	3-ketoacyl-CoA synthase precursor, putative, expressed	LOC_Os09g34920	9:20348939 - 20350901	glycosyl hydrolase family 29, putative, expressed
OsKCS20	LOC_Os10g28060	-	10:14560601 - 14565737	ONI2	LOC_Os10g28070	10:14577690 - 14578592	retrotransposon protein, putative, unclassified, expressed
OsKCS21	LOC_Os10g33370	+	10:17564167 - 17571574	SD38	LOC_Os10g33360	10:17547961 - 17548260	expressed protein
OsKCS22	LOC_Os11g37900	-	11:22468253 - 22471487	3-ketoacyl-CoA synthase, putative, expressed	LOC_Os11g37910	11:22489163 - 22490613	expressed protein
Supplementary table 2: Genomic location and names/annotations of 22 OsKCSs and the respective upstream genes
