# Supplementary material for: Genome-wide identification and expression analysis of 3-ketoacyl-CoA synthase gene family in rice (Oryza sativa L.) under cadmium stress
Source: Front Plant Sci. 2023 Jul 24;14:1222288. doi: 10.3389/fpls.2023.1222288 (PMC10406525; doi:10.3389/fpls.2023.1222288)
Supplement: Supplementary file 4 [file Table_3.xlsx]

## Sheet: Supplementary table 3
Syntenic gene pairs	Method	Ka	Ks	Ka/Ks	P-Value(Fisher)	Divergence-Time(MYA)	Type of Selection	Duplication Type
OsKCS2 - OsKCS17	YN	0.0881873	3.94427	0.0223583	6.5e-114	606.811	Purifying	Segmental
OsKCS3 - OsKCS15	YN	0.200128	4.00932	0.0499156	8.03e-78	616.818	Purifying	Segmental
Supplementary table 3. Segmentally duplicated OsKCS genes pairs
